# Supplementary material for: Spatial Scales of Genetic Structure in Free-Standing and Strangler Figs (Ficus, Moraceae) Inhabiting Neotropical Forests
Source: PLoS One. 2015 Jul 30;10(7):e0133581. doi: 10.1371/journal.pone.0133581 (PMC4520606; doi:10.1371/journal.pone.0133581)
Supplement: S1 Dataset — (XLSX) [file pone.0133581.s001.xlsx]

## Sheet: Ficus citrifolia
Sample	FC14		FC22		FP21		FP22		FinsA1		FinsH5		Frub29		Frub38		FC57		FP25
F001	309	309	155	170	284	292	0	0	224	235	287	309	227	235	230	230	227	231	160	160
F002	307	309	164	166	284	292	214	220	226	233	282	319	214	227	230	230	222	230	170	174
F003	307	309	155	164	277	292	214	220	233	235	280	309	208	221	230	230	220	229	162	170
F004	303	307	164	164	284	284	217	220	226	233	282	296	214	221	228	230	214	220	160	170
F005	309	313	170	170	286	292	214	226	233	235	280	282	214	237	228	232	212	221	170	170
F006	309	313	166	176	277	292	214	214	233	235	282	287	214	214	230	232	222	227	160	160
F007	299	305	164	176	286	294	217	220	226	235	280	282	214	218	230	230	227	231	160	160
F009	305	309	170	172	284	290	220	220	224	233	282	287	214	214	207	207	214	227	160	164
F010	305	311	170	176	284	290	214	220	224	233	309	311	214	214	230	232	226	236	170	170
F011	309	311	162	170	284	284	214	214	233	235	282	311	214	237	226	228	213	226	160	162
F012	309	311	155	172	277	292	0	0	224	233	285	303	214	239	226	228	214	236	160	160
F013	305	309	164	174	277	292	214	217	233	237	282	282	223	235	224	232	213	230	160	160
F014	309	309	155	168	275	284	214	217	233	233	284	311	214	239	226	230	214	228	160	162
F015	0	0	164	166	284	286	220	220	224	233	287	287	214	235	230	230	217	227	0	0
F016	309	309	155	174	284	286	214	220	226	233	284	311	214	221	228	230	214	227	162	170
F017	309	309	172	174	277	284	220	232	226	226	284	313	221	237	230	232	214	228	168	170
F018	305	309	155	164	277	286	214	214	233	233	284	311	225	225	230	230	212	227	162	162
F019	307	307	164	164	275	290	226	226	233	233	288	309	214	221	228	230	211	217	158	160
F020	309	309	162	172	284	286	214	217	226	237	282	282	214	218	226	230	220	220	160	160
F021	309	309	170	170	277	284	214	220	233	235	287	287	214	237	230	232	220	225	160	170
F022	305	309	166	172	277	284	220	232	233	235	287	287	214	218	213	230	213	215	160	170
F023	307	309	166	176	277	284	226	229	233	237	311	311	225	225	226	232	212	226	160	174
F024	305	311	162	174	286	286	214	226	228	233	284	309	214	235	226	228	214	217	160	170
F025	307	311	166	176	286	292	214	220	226	233	283	283	214	214	207	230	216	234	160	162
F026	309	309	166	172	277	292	217	217	224	235	282	285	214	225	207	209	216	220	160	170
F027	307	311	172	180	277	277	214	226	0	0	282	282	237	239	228	228	214	221	160	174
F028	309	309	168	172	284	284	214	229	233	237	283	283	233	237	228	228	223	226	160	160
F029	307	309	172	174	284	292	220	229	233	235	285	315	214	214	230	232	214	218	162	170
F030	309	311	170	174	286	292	220	229	233	233	280	282	214	214	207	228	212	216	160	162
F032	305	307	164	170	277	292	214	220	233	235	281	281	212	214	230	232	222	227	160	160
F034	305	305	162	176	284	286	220	226	233	237	282	282	214	227	228	230	226	230	160	170
F035	309	309	162	164	275	284	214	220	228	233	309	317	208	216	230	236	226	226	160	170
F036	309	309	157	172	277	284	214	220	233	235	287	287	214	229	228	232	225	225	160	160
F037	309	309	155	168	0	0	226	226	233	237	287	287	214	229	228	232	220	229	170	174
F038	307	309	157	170	284	286	214	220	226	233	280	287	214	229	213	226	212	227	160	162
F040	307	309	166	178	275	290	214	214	226	235	282	282	214	214	226	230	212	230	158	170
F041	309	311	166	166	277	292	214	220	233	233	283	311	214	237	226	228	223	227	160	160
F042	305	311	0	0	284	286	0	0	235	235	282	282	208	208	207	228	213	230	168	170
F043	309	309	155	155	284	292	0	0	224	237	309	309	214	229	226	226	214	225	158	160
F044	309	309	168	170	277	277	217	217	233	233	309	317	214	227	226	228	213	213	160	164
F046	309	309	162	164	277	284	0	0	224	233	282	282	214	214	230	232	228	228	160	168
F047	299	313	166	174	275	284	214	214	226	233	282	311	208	214	226	230	212	214	160	170
F048	305	309	168	172	284	290	217	220	233	233	282	287	214	214	207	232	220	227	160	164
F049	309	309	155	162	277	277	217	226	233	237	280	285	214	214	207	232	211	214	160	168
F050	307	309	166	172	286	290	220	220	224	224	284	311	229	239	228	230	225	225	160	160
F051	305	305	162	172	284	286	214	214	233	235	282	311	208	216	207	232	214	231	170	174
F052	309	309	166	176	286	290	220	220	233	237	309	309	214	214	224	230	213	222	160	170
F053	307	309	172	174	0	0	214	229	233	235	282	309	214	214	211	224	213	226	160	160
F054	309	311	155	155	277	292	220	229	231	235	274	317	214	214	226	228	216	223	160	160
F055	307	309	164	170	292	292	214	220	226	233	311	313	212	216	228	230	214	222	160	170
F056	309	309	162	164	277	290	220	229	233	233	285	309	208	214	226	230	225	235	160	160
F057	309	309	164	168	277	292	220	229	235	237	282	311	216	231	224	228	214	227	158	170
F058	309	311	166	166	277	277	214	217	224	233	282	287	225	235	230	232	213	229	160	160
F059	309	311	168	170	277	292	217	229	233	233	309	309	214	218	228	230	220	226	160	160
F060	309	311	172	172	277	292	214	229	224	226	285	285	225	237	226	232	216	216	160	170
F061	305	307	172	172	275	292	217	232	233	233	282	287	214	218	207	230	220	225	160	170
F062	311	313	176	176	277	277	220	220	228	237	288	288	225	235	213	232	214	226	158	162
F063	307	309	172	176	284	286	214	214	226	237	0	0	231	231	207	226	213	217	160	160
F064	305	309	162	172	284	286	214	217	233	233	285	287	214	214	207	232	214	227	164	164
F065	305	307	172	172	290	292	220	220	235	237	285	287	214	214	224	232	214	222	160	170
F066	307	309	170	170	286	294	214	220	224	233	309	309	235	239	207	228	218	218	160	160
F067	307	309	157	164	277	284	220	229	233	235	284	319	218	225	228	228	213	223	160	170
F068	307	309	164	174	277	277	214	220	233	233	282	284	214	225	228	230	213	220	160	170

## Sheet: Ficus obtusifolia
Sample ID	FC14		FC22		FP22		Fins A1		Fins I12		Frub38		FP57
F730	301	303	153	153	226	232	224	226	175	177	234	236	230	230
F731	303	303	153	170	226	232	224	224	175	175	236	236	221	227
F735	301	303	153	164	217	232	226	226	168	175	236	238	222	235
F738	0	0	162	170	226	232	224	235	168	172	236	236	224	224
F741	0	0	170	174	232	232	224	226	168	175	234	236	225	225
F742	305	307	162	164	217	232	224	226	168	175	232	234	227	230
F743	0	0	153	153	226	232	224	224	168	175	0	0	0	0
F744	303	307	153	166	217	232	224	226	168	171	234	234	226	230
F750	307	307	155	155	232	232	224	224	168	168	234	238	224	230
F751	303	307	166	170	226	232	224	224	171	175	236	236	225	230
F752	0	0	155	164	226	229	226	226	175	175	236	236	0	0
F753	301	305	153	153	229	232	224	224	168	177	236	236	222	226
F755	0	0	153	153	0	0	224	226	168	168	236	236	224	224
F756	305	307	151	164	232	232	224	224	168	175	234	236	220	233
F757	305	305	164	166	217	232	226	226	168	171	234	236	0	0
F760	301	307	166	166	226	235	224	226	168	172	234	234	227	230
F761	307	307	162	164	229	232	224	226	168	168	234	236	224	227
F763	307	307	153	153	217	232	224	224	175	175	236	236	223	223
F765	307	307	0	0	217	232	0	0	0	0	236	236	223	228
F767	303	303	166	178	226	229	224	224	172	175	234	236	221	223
F768	305	307	164	174	226	226	224	224	168	175	236	236	221	235
F770	305	305	153	153	232	232	224	224	168	175	234	236	221	228
F771	301	301	172	174	232	232	224	226	175	177	234	234	224	224
F772	301	307	155	164	226	232	226	241	168	175	234	236	227	230
F774	301	307	162	170	226	232	224	241	168	168	236	236	225	225
F778	307	307	155	162	226	226	224	226	168	168	0	0	0	0
F780	301	301	162	170	226	229	224	226	168	175	234	234	225	225
F781	307	307	153	166	226	232	224	226	168	171	236	236	222	229
F784	0	0	153	174	226	226	224	226	172	175	238	238	0	0
F785	301	303	153	166	226	229	224	226	175	177	236	236	225	232
F786	301	301	153	153	226	226	224	224	168	175	232	236	219	235
F788	307	307	153	153	232	232	224	224	168	168	236	236	221	221
F789	301	307	162	174	229	232	226	226	168	171	234	236	227	227
F790	301	307	162	166	229	232	224	224	172	175	234	236	227	239
F791	301	301	162	162	0	0	224	224	172	175	236	236	0	0
F794	301	301	153	170	226	232	224	224	172	175	236	236	0	0
F795	301	303	170	180	226	226	224	224	175	175	234	236	227	235
F800	303	303	155	155	232	232	224	235	168	175	234	236	221	227
F802	301	301	153	170	232	232	224	226	168	177	236	238	222	233
F803	301	307	166	170	226	232	224	226	168	175	234	234	224	227
F804	305	305	162	164	232	232	226	226	168	172	236	236	217	225
F805	301	301	162	166	0	0	226	235	168	175	234	238	227	229
F808	307	307	153	178	232	232	224	224	171	175	236	236	220	230
F809	307	307	153	168	226	232	224	224	168	177	236	236	219	219
F810	301	307	153	162	226	232	224	226	168	175	236	236	221	221
F811	301	307	162	164	232	232	224	226	175	177	234	234	225	227
F812	307	307	178	178	226	232	226	226	168	168	236	238	0	0
F814	301	307	153	170	226	226	226	226	168	175	234	236	221	237
F816	303	307	176	180	232	232	224	224	172	172	234	234	0	0
F818	301	303	153	170	232	232	224	224	168	168	234	236	219	225
F820	301	305	153	166	232	232	224	226	168	175	236	236	227	0
F822	301	303	166	166	226	235	224	224	168	168	236	236	219	233
F824	301	307	151	151	232	232	224	224	168	172	234	236	219	227
F1040	0	0	153	166	226	232	224	226	171	171	238	238	222	226
F1044	305	307	153	162	232	232	226	226	168	171	234	234	219	225
F1045	301	303	153	180	0	0	224	226	168	175	234	236	227	230
F1046	301	303	172	174	226	232	224	224	168	168	236	236	225	229
F1048	307	307	153	174	226	232	224	224	168	175	238	238	221	223
F1050	307	307	151	164	232	232	224	224	168	168	234	234	221	233
F1051	305	305	153	153	232	232	224	224	168	175	234	236	221	228

## Sheet: Ficus yoponensis
sample ID	FC14		FC22		FP21		FP22		FinsA1		Fins H5		Fins I12		Frub38
F0944	287	287	149	151	273	296	217	220	243	244	283	297	169	169	232	232
F0945	287	287	145	145	280	292	217	226	239	247	281	281	169	169	230	232
F0946	287	289	153	160	280	280	220	220	233	243	281	282	167	169	230	232
F0947	287	287	151	151	280	292	226	226	233	245	284	297	169	169	228	230
F0948	287	287	145	145	286	296	226	232	0	0	282	297	169	169	228	230
F0949	287	287	145	151	280	296	226	226	235	243	282	297	167	169	232	232
F0950	287	287	145	145	280	294	229	229	251	253	297	299	169	169	232	232
F0951	287	287	149	149	280	280	214	220	233	239	282	293	167	169	228	230
F0952	287	289	149	157	280	280	220	226	251	253	285	297	169	169	228	232
F0953	287	287	149	149	280	280	217	229	233	239	295	295	169	169	230	232
F0954	287	287	145	153	273	280	220	226	233	244	282	285	167	169	228	230
F0955	287	287	149	155	280	280	226	226	239	249	282	295	169	169	230	232
F0956	287	287	151	157	273	280	220	220	243	249	282	282	169	169	230	232
F0957	287	291	145	145	280	280	220	220	243	249	282	282	169	169	228	232
F0958	287	289	145	151	280	292	229	229	243	244	297	299	167	169	232	232
F0960	287	287	153	157	280	292	220	226	244	249	281	297	167	169	230	232
F0961	287	287	145	149	280	292	214	226	237	239	281	282	169	169	230	232
F0962	287	287	145	151	273	280	217	226	243	249	282	284	169	169	230	232
F0963	287	287	151	151	280	292	229	235	244	247	281	297	169	169	230	232
F0964	287	289	147	151	278	280	220	226	233	245	281	297	169	169	228	232
F0965	287	287	151	155	280	280	0	0	244	249	0	0	169	169	232	232
F1086	287	289	145	149	273	280	220	220	237	239	282	297	169	169	228	230
F1087	287	287	145	145	280	280	220	229	249	253	282	284	167	169	230	232
F1088	287	287	160	164	280	280	220	226	233	233	281	285	169	169	228	232
F1089	287	289	149	149	273	280	217	229	249	253	282	285	169	171	232	232
F1090	287	287	145	157	278	280	220	229	233	237	297	299	169	169	230	232
F1091	287	287	149	149	280	280	214	220	233	239	282	293	167	169	228	230
F1092	287	289	147	149	280	280	214	229	233	239	295	297	169	169	228	232
F1093	287	287	149	157	271	280	217	226	244	249	282	299	167	169	230	232
F1094	287	289	147	149	278	280	220	220	239	251	282	297	169	169	228	232
F1095	287	287	145	151	273	278	214	217	233	244	281	281	167	169	230	232
F1096	287	289	149	160	280	292	0	0	239	246	297	299	169	169	230	232
F1097	287	287	143	157	280	280	0	0	233	249	281	284	169	169	230	232
F1098	287	289	149	153	273	280	220	220	239	251	280	281	167	169	228	232
F1099	287	287	149	157	280	280	0	0	249	249	281	285	169	169	228	230
F1100	287	289	151	164	273	280	217	229	233	253	282	282	169	169	232	232
F1101	287	289	149	151	280	296	214	229	233	244	281	281	169	169	228	228

## Sheet: Ficus insipida
Sample	Pop	FC14		FC22		FP21		FP22		FinsA1		FinsH5		FinsI12		Frub29		Frub38
F0096	BCI	291	291	168	174	286	286	229	232	235	239	283	283	171	171	239	239	213	213
F0097	BCI	299	301	168	168	286	288	229	232	226	239	283	283	171	171	237	239	213	224
F0098	BCI	299	301	153	157	288	288	229	232	231	235	283	283	171	171	239	239	224	236
F0099	BCI	291	305	145	145	286	288	229	238	231	237	283	283	171	171	231	231	221	224
F0100	BCI	291	305	145	145	288	288	229	238	231	237	283	283	171	171	231	231	221	224
F0101	BCI	291	313	153	170	278	286	232	235	235	239	283	289	171	171	239	241	224	224
F0102	BCI	305	307	153	162	286	288	229	238	237	239	283	283	171	171	239	241	221	224
F0103	BCI	291	291	153	164	286	288	229	229	231	237	283	295	171	171	237	239	236	236
F0104	BCI	291	299	164	164	0	0	229	229	231	237	283	283	171	171	231	239	213	213
F0105	BCI	291	309	168	168	286	288	226	232	231	235	283	283	171	171	231	239	213	224
F0106	BCI	309	313	145	145	286	286	229	229	231	235	283	283	171	171	231	239	224	236
F0107	BCI	291	305	153	153	286	286	229	229	235	239	283	283	169	171	239	239	221	224
F0108	BCI	291	299	162	170	286	288	229	229	235	237	283	283	171	171	239	239	221	224
F0109	BCI	299	313	168	174	0	0	229	232	231	237	283	293	171	171	239	239	224	224
F0110	BCI	299	313	153	162	286	290	229	229	237	241	283	295	169	171	239	239	221	224
F0111	BCI	305	305	166	166	288	288	229	229	231	239	283	283	171	171	231	239	236	236
F0112	BCI	291	301	164	170	286	288	229	229	235	239	283	283	171	171	239	239	221	221
F0113	BCI	299	305	164	168	286	288	229	232	235	237	283	283	171	171	239	239	213	221
F0114	BCI	301	301	162	168	286	288	229	241	235	239	283	283	171	171	231	239	213	221
F0115	BCI	299	313	166	176	286	288	232	232	231	235	283	295	171	171	237	239	224	224
F0116	BCI	301	305	155	170	288	288	229	229	237	245	283	295	171	171	231	237	221	236
F0117	BCI	291	291	166	174	286	286	229	229	231	237	283	283	171	171	231	241	221	224
F0118	BCI	301	301	153	157	286	286	229	229	237	239	283	283	171	171	231	239	224	224
F0119	BCI	291	313	164	164	288	288	220	229	231	237	283	283	171	171	239	239	221	224
F0121	BCI	291	301	168	170	286	288	232	232	239	239	283	283	171	171	0	0	221	224
F0123	BCI	291	301	166	166	278	288	229	232	237	239	283	285	171	171	231	239	221	236
F0124	BCI	291	305	166	180	286	288	229	229	239	239	283	283	171	171	239	239	213	224
F0125	BCI	291	291	162	168	288	288	229	229	231	237	283	293	171	171	231	237	221	236
F0126	BCI	291	299	162	174	286	288	226	229	235	237	283	283	171	171	239	243	213	224
F0128	BCI	313	315	160	168	286	288	229	229	231	231	283	283	171	171	239	239	221	224
F0129	BCI	291	291	162	164	288	288	226	232	231	231	283	283	171	171	239	239	219	236
F0130	BCI	313	313	151	153	286	288	220	232	231	231	283	283	171	171	239	239	221	224
F0131	BCI	291	291	153	162	278	286	229	229	231	235	283	283	171	171	231	231	221	236
F0132	BCI	0	0	162	174	286	288	217	229	231	237	283	283	171	171	231	239	224	224
F0133	BCI	291	297	145	155	286	288	229	229	231	239	283	283	171	171	239	239	213	224
F0135	BCI	301	315	160	168	286	288	229	229	231	239	283	283	171	171	237	239	221	221
F0136	BCI	291	307	155	168	288	290	229	235	231	237	283	283	171	171	239	241	224	224
F0137	BCI	309	313	153	170	286	286	232	241	237	237	283	295	171	171	239	241	213	221
F0138	BCI	299	299	145	166	286	290	229	229	231	239	283	283	171	171	239	239	213	221
F0139	BCI	291	305	174	174	288	288	226	229	237	237	283	283	171	171	239	239	213	224
F0140	BCI	291	309	153	162	286	286	229	229	235	239	283	283	171	171	231	239	221	221
F0141	BCI	309	313	153	162	286	286	220	229	235	237	283	295	171	171	239	239	224	224
F0143	BCI	299	305	162	164	286	288	229	229	231	237	283	293	171	171	239	239	213	221
F0144	BCI	299	299	164	166	288	288	229	229	0	0	283	283	171	171	239	243	213	221
F0145	BCI	291	291	168	174	288	288	229	229	231	237	283	283	171	171	231	239	221	224
F0146	BCI	291	301	164	180	286	286	229	229	237	237	283	283	171	171	237	239	213	221
F0149	BCI	299	301	160	174	288	288	229	232	231	239	283	293	169	171	231	239	213	221
F0150	BCI	299	305	145	170	286	286	229	232	231	237	283	295	171	171	231	231	224	224
F0151	BCI	299	307	164	166	286	288	229	229	237	237	0	0	171	171	237	239	0	0
F0166	BCI	291	299	172	174	286	288	229	229	237	237	283	289	171	171	231	237	224	224
F0202	BCI	301	301	153	172	286	288	232	232	237	239	283	283	171	173	237	239	224	224
F0203	BCI	299	301	168	170	286	288	229	235	235	239	283	289	171	171	237	239	221	221
F0204	BCI	291	305	160	170	288	288	229	229	237	237	289	295	171	171	231	237	219	224
F0212	BCI	0	0	151	168	0	0	217	232	235	237	283	285	169	171	231	231	0	0
F0222	BCI	0	0	0	0	288	288	229	229	237	237	283	283	171	171	239	239	213	224
F0226	BCI	291	307	166	172	286	288	229	232	231	237	283	283	171	171	231	239	224	236
F0275	BCI	299	299	166	178	0	0	229	232	231	235	283	295	171	171	237	241	224	224
F0276	BCI	291	309	160	168	286	286	226	229	231	243	283	283	171	171	231	231	213	221
F0277	BCI	301	307	162	170	286	288	226	229	231	239	283	283	171	171	239	241	221	224
F0278	BCI	299	301	160	174	288	288	229	229	231	237	283	293	171	171	237	239	224	224
F1055	BCI	291	301	145	168	0	0	0	0	231	239	283	283	171	171	231	239	224	224
F1056	BCI	291	313	153	164	288	288	220	232	231	235	283	295	171	171	239	239	221	236
F1057	BCI	291	299	162	172	286	286	229	229	231	237	283	283	171	171	0	0	221	224
F1058	BCI	291	291	168	174	286	288	229	232	235	239	283	283	171	171	239	239	221	221
F1059	BCI	301	301	164	164	286	288	220	229	231	237	283	283	171	171	231	231	221	224
F1060	BCI	301	301	0	0	286	288	0	0	237	239	283	283	171	171	231	239	221	221
F1061	BCI	291	313	170	178	286	286	229	229	237	237	283	283	171	171	239	239	221	224
F1062	BCI	291	305	155	160	286	288	229	232	237	239	283	283	171	171	231	237	221	224
F1063	BCI	291	299	164	172	288	288	232	232	231	235	283	283	171	171	231	239	224	236
F1065	BCI	291	313	153	178	288	288	226	229	237	239	283	283	171	171	231	239	221	236
F1066	BCI	291	313	153	178	288	288	226	229	231	231	283	283	171	171	231	239	224	224
F1067	BCI	305	305	153	162	286	286	0	0	237	241	283	283	171	171	231	231	213	224
F1068	BCI	299	301	160	178	288	288	229	232	231	231	283	283	171	171	231	237	221	236
F1070	BCI	305	313	0	0	288	288	0	0	237	237	283	283	171	171	231	237	221	224
F1071	BCI	291	313	155	170	286	286	229	229	231	237	283	285	171	171	237	239	221	221
F1072	BCI	291	315	170	174	286	288	229	229	231	237	283	283	171	171	231	239	221	224
F1073	BCI	299	305	166	170	288	288	229	232	231	239	283	283	171	171	239	239	221	224
F1074	BCI	301	313	155	164	286	288	229	232	231	237	283	283	171	171	239	239	224	224
F1075	BCI	301	309	164	168	288	288	229	229	231	237	283	283	171	171	239	239	221	224
F1075	BCI	293	309	155	155	288	288	229	232	231	237	283	283	171	171	237	239	221	221
F1076	BCI	291	305	153	170	286	288	229	229	237	237	283	283	171	171	231	239	221	221
F1077	BCI	291	291	170	172	288	288	229	229	231	239	283	283	171	171	231	239	221	224
F1078	BCI	299	307	164	174	288	288	0	0	231	237	283	283	171	171	231	239	221	236
F1079	BCI	299	299	172	174	286	288	229	241	231	237	283	283	171	171	239	239	224	236
F1080	BCI	291	313	164	170	288	288	229	229	237	237	283	283	171	171	239	239	213	221
F1081	BCI	291	301	164	166	288	288	229	232	235	237	283	283	171	171	237	239	224	236
F1082	BCI	299	301	168	172	288	288	229	229	237	239	283	283	171	171	237	239	221	224
F1083	BCI	299	305	145	145	286	288	229	232	231	237	283	283	171	171	231	243	213	224
F0153	BCNM	291	309	155	172	286	288	229	232	239	239	283	295	171	171	231	231	0	0
F0154	BCNM	299	299	162	166	286	288	229	229	231	237	283	289	171	171	237	239	224	224
F0155	BCNM	307	313	155	155	288	288	229	232	231	237	283	283	171	171	239	239	224	236
F0156	BCNM	299	307	151	178	286	288	229	229	237	239	283	283	169	171	239	241	0	0
F0157	BCNM	291	305	155	172	286	288	229	232	239	239	283	293	171	171	231	239	0	0
F0158	BCNM	291	299	164	174	288	288	229	241	237	239	283	283	171	171	231	239	221	221
F0159	BCNM	291	301	162	162	286	288	229	238	231	237	283	283	169	171	239	239	221	221
F0160	BCNM	299	313	166	166	278	288	226	229	237	237	283	283	171	173	231	239	224	224
F0161	BCNM	291	307	164	172	288	288	229	229	231	239	283	283	171	171	231	239	221	221
F0162	BCNM	291	299	153	168	286	286	229	232	231	237	283	283	171	171	237	239	221	221
F0163	BCNM	299	313	164	168	286	288	229	241	237	237	283	283	171	171	237	239	224	224
F0164	BCNM	291	299	164	168	288	288	229	241	237	239	283	283	171	171	239	239	221	224
F0167	BCNM	291	301	155	172	286	288	229	229	231	239	283	293	171	171	231	231	224	236
F0168	BCNM	301	305	153	170	286	288	232	232	235	237	283	283	169	171	237	239	224	236
F0169	BCNM	299	307	145	166	284	286	229	229	231	237	283	289	171	171	237	239	224	224
F0171	BCNM	301	307	155	172	286	288	229	229	231	237	283	283	171	171	237	239	224	236
F0172	BCNM	291	305	153	164	286	286	229	232	231	239	283	283	171	171	237	239	224	236
F0173	BCNM	299	299	153	174	286	288	229	229	237	237	283	283	0	0	237	239	0	0
F0174	BCNM	299	299	153	168	286	288	229	229	239	239	283	283	171	171	239	243	213	224
F0175	BCNM	291	305	164	168	286	288	229	232	239	239	283	283	0	0	231	231	221	236
F0176	BCNM	301	307	164	174	286	286	229	232	239	239	283	283	171	171	237	237	221	224
F0178	BCNM	299	301	170	172	286	290	232	232	231	237	283	283	171	171	237	239	221	224
F0180	BCNM	301	307	155	160	286	288	229	229	237	237	283	283	171	171	231	239	0	0
F0181	BCNM	307	313	145	164	286	288	229	229	231	237	283	283	171	171	231	231	0	0
F0182	BCNM	299	305	153	172	288	288	229	229	237	239	283	283	171	171	239	239	221	224
F0183	BCNM	301	309	168	168	288	290	229	229	239	239	283	283	171	171	237	239	221	224
F0184	BCNM	301	309	153	174	286	286	232	232	239	239	283	285	171	171	231	239	224	236
F0185	BCNM	291	299	145	168	288	288	229	232	237	237	283	283	169	171	231	237	221	221
F0186	BCNM	291	301	160	164	286	286	229	232	237	244	283	295	171	171	237	239	213	221
F0187	BCNM	305	307	164	178	286	288	229	229	231	235	283	283	171	171	231	239	213	221
F0188	BCNM	307	313	153	174	288	288	229	241	237	245	283	283	171	171	231	237	213	224
F0189	BCNM	0	0	155	172	286	288	229	232	237	244	283	283	171	171	239	241	221	224
F0190	BCNM	291	291	162	166	288	288	229	229	235	237	283	283	171	171	239	239	221	236
F0191	BCNM	0	0	170	174	286	286	229	232	237	239	283	283	171	171	231	241	0	0
F0192	BCNM	0	0	155	174	286	286	229	232	231	237	283	283	171	171	239	239	221	221
F0193	BCNM	291	313	157	168	286	288	229	235	231	237	283	285	171	171	239	243	221	221
F0196	BCNM	299	301	151	168	286	286	232	232	231	237	283	283	169	171	239	239	213	224
F0198	BCNM	291	307	145	172	288	288	232	232	235	237	283	283	171	171	231	239	213	224
F0199	BCNM	291	291	0	0	286	286	232	232	231	237	283	293	171	171	237	239	221	224
F0201	BCNM	291	305	153	166	286	286	229	232	231	235	283	283	171	171	231	241	219	224
F0205	BCNM	299	307	153	164	286	288	226	229	231	231	283	283	171	171	237	239	221	221
F0206	BCNM	307	317	164	170	288	288	229	241	231	237	283	283	171	171	237	239	219	221
F0207	BCNM	299	299	155	166	286	288	229	241	239	239	283	283	171	171	231	241	221	224
F0208	BCNM	299	307	164	170	286	286	229	229	231	231	283	283	169	171	231	239	221	221
F0209	BCNM	291	307	0	0	0	0	229	232	237	239	283	283	171	171	231	231	224	224
F0210	BCNM	301	313	162	164	286	288	226	241	235	239	283	283	171	171	231	239	213	221
F0211	BCNM	299	301	153	168	286	288	220	232	237	239	283	289	171	171	239	239	219	224
F0213	BCNM	291	305	166	168	286	286	229	232	231	231	283	283	171	171	239	239	213	221
F0214	BCNM	291	305	170	172	288	288	229	229	231	231	283	283	171	171	231	237	221	224
F0215	BCNM	291	305	162	166	286	286	229	232	231	235	283	283	171	171	239	241	221	221
F0216	BCNM	301	301	162	162	278	286	229	229	235	239	283	283	171	171	239	241	213	224
F0217	BCNM	291	301	164	170	288	288	229	229	237	237	289	295	171	171	239	239	221	221
F0219	BCNM	301	305	164	166	286	286	232	238	231	237	283	283	171	171	237	239	224	224
F0220	BCNM	0	0	155	168	286	288	229	229	231	239	283	295	171	171	231	237	221	236
F0221	BCNM	291	301	0	0	286	286	229	232	231	239	283	285	171	171	231	231	213	224
F0223	BCNM	291	299	155	166	286	288	229	232	237	239	283	285	171	171	239	239	224	224
F0224	BCNM	299	305	168	172	288	288	232	241	231	235	283	283	171	173	235	239	221	224
F0225	BCNM	293	301	168	174	278	288	229	229	231	231	283	283	171	171	231	239	224	236
F0227	BCNM	307	307	155	164	288	288	229	229	237	239	283	283	171	171	239	239	224	224
F0228	BCNM	291	307	155	155	286	288	229	232	237	237	283	283	171	171	231	239	224	224
F0229	BCNM	301	301	170	172	286	290	220	232	237	239	283	283	169	171	239	239	221	224
F0230	BCNM	0	0	164	172	288	288	229	232	231	237	283	283	171	171	231	241	224	236
F0231	BCNM	299	305	166	168	286	288	229	229	231	231	283	283	171	171	231	231	213	224
F0232	BCNM	291	291	174	176	286	288	229	229	239	239	283	283	171	173	239	239	224	224
F0233	BCNM	291	291	164	172	286	288	229	229	237	239	283	283	171	171	239	239	221	224
F0235	BCNM	291	299	155	172	286	288	229	229	237	237	283	283	171	171	231	239	219	224
F0237	BCNM	299	301	153	168	286	288	229	232	237	239	283	295	171	171	231	237	221	236
F0239	BCNM	299	307	155	164	286	288	229	232	237	239	283	283	171	171	239	239	213	224
F0240	BCNM	299	305	172	174	286	288	229	229	237	239	283	283	171	171	231	243	221	224
F0241	BCNM	299	301	162	172	278	288	226	229	231	239	283	283	171	171	231	241	213	221
F0242	BCNM	299	301	155	166	286	286	229	229	237	239	283	285	171	171	231	239	221	224
F0243	BCNM	291	305	155	168	288	288	226	229	239	239	283	289	171	171	231	239	221	224
F0244	BCNM	0	0	162	170	288	288	217	220	231	231	283	283	171	171	239	239	221	236
F0245	BCNM	307	313	155	168	0	0	229	229	231	237	283	285	169	171	237	239	221	224
F0246	BCNM	291	301	0	0	288	288	220	232	239	239	283	289	171	171	237	239	219	224
F0247	BCNM	301	307	166	166	286	286	229	229	231	239	283	293	171	171	231	239	224	224
F0248	BCNM	299	301	172	178	286	288	232	232	231	237	283	283	171	171	231	237	224	236
F0249	BCNM	291	305	164	170	286	286	229	238	237	237	283	283	171	171	237	241	213	224
F0250	BCNM	301	301	166	168	286	288	229	232	231	237	283	283	171	171	237	239	221	224
F0251	BCNM	307	313	153	162	286	288	229	235	235	237	283	283	171	171	237	243	221	236
F0252	BCNM	291	305	172	172	288	288	232	241	231	239	283	293	171	173	239	243	221	221
F0253	BCNM	291	313	151	162	286	288	226	232	237	239	283	289	171	171	231	237	213	224
F0254	BCNM	291	299	164	170	286	286	229	232	231	237	283	283	171	171	231	243	221	224
F0257	BCNM	0	0	153	155	278	288	232	232	231	239	283	285	171	171	239	241	224	236
F0258	BCNM	291	299	160	164	288	288	226	229	239	239	285	285	171	171	231	239	221	224
F0259	BCNM	291	305	160	162	288	288	229	241	237	239	283	283	169	171	237	239	221	224
F0260	BCNM	291	301	168	168	286	288	229	232	231	237	283	283	171	171	231	239	224	224
F0261	BCNM	291	309	162	166	288	288	217	229	237	237	283	283	171	171	231	239	219	221
F0262	BCNM	291	309	168	172	288	290	229	238	237	237	283	283	171	171	231	241	224	236
F0263	BCNM	291	301	172	174	286	286	229	229	237	237	283	283	171	171	231	239	213	213
F0264	BCNM	301	313	164	168	286	286	229	232	231	237	283	285	171	171	231	237	221	224
F0266	BCNM	291	313	153	172	278	288	226	229	235	239	283	283	171	171	239	241	224	224
F0267	BCNM	291	305	157	166	286	286	229	241	237	239	283	283	171	171	237	239	213	224
F0268	BCNM	291	305	155	168	278	290	232	232	231	237	283	283	169	171	239	243	213	221
F0269	BCNM	291	301	155	160	286	288	229	229	237	239	283	295	169	171	231	231	213	224
F0270	BCNM	291	299	157	168	286	288	229	232	231	237	283	283	171	171	231	231	221	224
F0271	BCNM	301	309	162	164	286	288	229	235	231	237	283	283	171	171	239	241	221	221
F0272	BCNM	291	305	145	162	286	288	226	232	226	231	283	283	171	171	231	231	221	224
F0273	BCNM	291	301	155	164	286	286	226	232	237	239	283	283	171	171	239	239	221	224
F0274	BCNM	291	301	162	164	286	288	226	229	231	237	283	283	169	171	239	239	221	224
F1053	BCNM	301	307	164	168	286	286	229	229	231	237	283	283	171	171	231	239	221	236
F1054	BCNM	301	305	166	178	286	288	0	0	237	243	283	289	171	171	231	239	221	224

## Sheet: Ficus insipida_Panama
Sample	Pop	FC14		FC22		FP21		FP22		FinsA1		FinsH5		FinsI12		Frub29		Frub38
F0324	FS	299	301	172	176	286	290	229	232	235	237	283	283	171	171	231	239	221	224
F0326	FS	291	309	157	162	286	286	229	232	235	239	285	285	171	171	239	243	213	224
F0327	FS	291	301	166	176	286	288	229	232	231	237	283	295	169	171	231	239	213	221
F0328	FS	291	299	157	168	288	288	229	229	237	239	283	295	171	171	231	231	224	224
F0329	FS	299	307	166	168	286	288	229	229	237	239	283	293	171	171	231	231	224	224
F0330	FS	291	291	155	172	286	288	229	229	239	239	283	283	171	171	239	239	221	224
F0331	FS	291	291	164	168	286	288	226	229	237	239	283	295	171	171	239	241	221	224
F0332	FS	301	309	157	164	288	288	232	232	239	239	283	283	171	171	231	239	213	221
F0333	FS	291	301	168	168	288	288	229	229	237	237	283	283	171	173	239	239	224	224
F0334	FS	307	309	155	168	286	288	229	229	235	237	283	283	171	171	237	239	221	224
F0335	FS	291	291	145	155	288	288	229	229	231	235	283	283	171	171	239	239	224	224
F0337	FS	291	305	160	164	288	288	229	229	237	239	283	283	171	171	231	239	221	221
F0338	FS	299	307	153	172	286	290	235	238	231	239	283	283	169	171	239	239	221	236
F0339	FS	291	301	153	162	288	288	229	229	231	239	283	283	171	171	239	243	224	224
F0340	FS	291	305	172	172	286	288	226	229	237	237	283	283	171	173	231	239	221	221
F0342	FS	291	301	155	170	286	286	229	229	237	239	283	283	171	171	237	239	213	221
F0343	FS	291	299	166	166	288	288	226	229	231	237	283	295	171	171	237	239	221	224
F0344	FS	291	301	168	172	288	288	229	229	237	239	283	285	171	171	239	239	221	224
F0345	FS	291	301	153	162	286	288	229	229	237	239	0	0	171	171	239	241	224	224
F0346	FS	301	313	160	168	288	288	229	229	235	237	283	283	171	171	231	237	224	224
F0347	FS	301	315	162	164	288	288	229	232	226	239	283	283	171	171	239	241	213	224
F0348	FS	299	305	147	160	288	288	229	229	237	239	283	283	171	171	231	239	221	224
F0349	FS	291	291	153	164	288	288	229	229	231	231	283	289	171	171	239	239	221	224
F0280	Gam	299	301	160	168	288	288	229	232	235	239	283	295	171	171	231	241	221	236
F0283	Gam	291	301	145	168	286	288	229	229	237	237	283	283	171	171	239	239	221	224
F0284	Gam	291	291	155	172	286	286	229	229	235	239	283	283	171	173	231	237	221	221
F0285	Gam	305	305	164	172	286	286	229	229	231	239	283	283	171	171	231	241	221	224
F0288	Gam	301	305	160	162	286	288	229	232	231	239	283	283	171	171	231	239	221	224
F0291	Gam	299	307	172	174	286	288	229	229	235	237	283	283	171	171	241	243	221	224
F0292	Gam	291	305	162	168	288	288	229	229	235	237	283	295	171	171	231	237	213	221
F0293	Gam	299	305	160	160	286	288	229	229	235	237	283	283	171	171	231	231	213	221
F0294	Gam	301	305	145	168	286	288	229	229	237	239	0	0	171	171	231	239	213	221
F0295	Gam	301	305	155	168	286	288	232	235	237	239	283	285	171	171	231	237	213	224
F0296	Gam	301	305	160	168	288	288	229	235	235	237	283	283	171	171	231	239	213	221
F0297	Gam	301	309	145	162	286	288	229	229	231	235	283	283	169	171	239	243	224	224
F0298	Gam	301	305	160	170	286	288	229	235	235	239	283	283	171	171	239	239	213	221
F0299	Gam	291	305	145	166	286	288	229	232	231	235	283	283	171	171	231	239	224	224
F0302	Gam	299	299	155	160	286	286	229	232	235	237	283	293	171	171	239	239	221	221
F0303	Gam	291	305	166	174	278	286	229	229	237	239	283	283	171	171	239	239	221	224
F0304	Gam	291	313	162	172	286	288	229	235	231	239	283	285	171	171	237	239	221	224
F0308	Gam	299	301	160	168	286	288	229	229	231	235	283	283	171	171	239	239	221	224
F0309	Gam	301	309	155	155	286	288	229	232	231	237	283	289	171	171	243	245	221	228
F0311	Gam	291	313	145	164	286	290	229	229	231	231	283	283	171	171	239	239	221	221
F0313	Gam	291	291	145	174	278	286	229	232	239	239	283	283	169	171	239	239	221	236
F0314	Gam	291	313	157	174	286	288	229	232	231	239	283	295	171	171	239	239	224	236
F0315	Gam	301	309	164	168	286	286	229	232	231	231	283	283	171	171	239	243	221	224
F0316	Gam	301	305	160	166	286	288	229	229	231	239	283	293	171	171	237	239	236	236
F0318	Gam	291	299	145	153	278	286	229	232	231	239	283	283	169	171	239	239	221	221
F0319	Gam	291	307	145	172	286	288	226	229	237	243	283	283	171	171	231	239	221	224
F0320	Gam	311	313	153	174	286	288	229	232	231	245	283	283	171	171	239	239	221	224
F0321	Gam	301	307	166	170	286	288	229	229	231	235	283	283	171	171	231	239	221	224
F0322	Gam	291	291	145	170	286	286	223	232	237	239	283	283	171	171	231	239	221	224
F0323	Gam	301	307	168	172	288	288	229	229	235	237	283	283	171	171	239	239	213	221
F350	PLR	291	299	168	174	286	288	229	241	237	239	283	283	171	171	237	239	221	221
F351	PLR	291	299	155	164	286	288	229	232	231	237	283	283	0	0	237	239	224	224
F352	PLR	291	299	155	168	288	288	235	241	231	239	283	295	171	171	239	239	221	221
F353	PLR	291	291	153	153	286	286	229	229	237	237	283	289	171	171	231	239	221	236
F354	PLR	291	309	145	176	286	286	232	232	231	235	283	283	171	171	239	243	213	221
F355	PLR	291	291	162	174	286	286	220	229	231	231	283	283	171	171	231	239	221	224
F356	PLR	291	305	168	170	288	288	229	229	239	239	283	289	171	171	231	239	224	224
F357	PLR	291	305	153	164	286	288	229	235	231	237	283	289	171	171	231	239	221	221
F358	PLR	291	301	153	160	286	288	229	232	231	237	283	295	171	171	231	231	224	238
F359	PLR	299	313	164	168	286	286	229	229	237	239	283	283	171	171	231	239	221	221
F360	PLR	301	313	164	174	286	286	229	232	231	237	283	293	171	173	239	239	221	224
F361	PLR	291	301	155	168	286	286	229	229	231	239	283	283	171	171	231	231	219	236
F362	PLR	305	313	164	164	286	288	226	235	226	237	283	295	171	171	231	239	221	221
F363	PLR	291	307	153	166	286	286	229	229	239	239	283	283	171	171	231	237	224	224
F364	PLR	291	307	164	168	286	286	229	229	235	237	283	289	171	171	239	241	224	224
F365	PLR	291	291	153	164	286	288	229	229	235	235	283	283	171	173	241	243	224	224
F366	PLR	305	309	149	164	286	288	232	232	231	237	283	283	171	171	239	239	213	213
F367	PLR	291	309	164	168	286	286	229	229	231	237	283	283	171	171	231	237	221	221
F368	PLR	291	301	153	153	288	288	229	229	231	237	283	283	171	171	231	239	221	224
F369	PLR	291	313	153	168	288	290	229	229	237	239	283	283	171	171	239	239	224	236
F370	PLR	291	305	162	168	286	286	229	232	237	239	283	283	171	171	231	239	213	221
F371	PLR	291	291	0	0	286	288	226	226	231	239	283	283	171	171	239	241	217	221
F372	PLR	291	313	153	164	286	286	229	229	231	237	283	283	171	171	239	239	0	0
F373	PLR	297	305	153	160	286	288	232	232	239	239	283	283	171	171	231	239	224	224
F374	PLR	299	301	162	166	286	288	226	229	235	237	283	293	171	171	231	239	213	236
F375	PLR	291	291	153	162	288	288	229	232	231	235	283	283	171	173	239	239	221	221
F376	PLR	291	291	145	153	288	288	229	232	235	235	283	283	171	173	239	241	219	219
F378	PLR	291	291	145	168	288	288	232	241	235	237	283	283	171	173	239	239	221	221
F379	PLR	291	301	164	170	288	288	229	232	231	237	283	283	171	171	237	237	221	236
F380	PLR	291	301	0	0	288	288	229	232	239	241	283	283	171	171	239	239	197	217
F381	PLR	291	301	153	153	288	288	232	232	231	231	283	293	171	171	237	237	0	0
F382	PLR	291	301	145	168	286	288	229	232	231	239	283	293	171	171	231	243	224	224
F383	PLR	291	309	140	174	288	288	229	232	231	237	283	283	171	171	231	237	213	221
F384	PLR	301	313	160	164	286	288	226	229	226	237	283	295	171	171	231	239	219	219
F385	PLR	299	301	166	168	286	288	229	232	231	239	285	289	169	169	239	239	224	224
F386	PLR	291	313	155	164	286	288	229	229	237	239	283	289	171	171	237	241	219	224
F387	PLR	291	301	151	170	286	288	229	229	231	237	283	283	171	171	239	239	213	224
F388	PLR	299	299	145	160	286	286	229	229	235	237	283	283	171	171	237	239	213	219
F390	PLR	0	0	147	168	288	288	0	0	231	231	283	285	171	171	231	239	219	224
F391	PLR	299	301	145	145	286	288	226	229	237	237	283	283	171	171	239	239	0	0
F392	PLR	301	315	145	145	288	288	229	229	237	239	283	283	171	171	239	243	221	236
F393	PLR	291	301	145	172	286	288	226	229	237	239	283	283	171	171	231	239	221	221
F394	PLR	0	0	145	168	288	288	226	229	237	237	283	283	0	0	239	239	219	236
F395	PLR	309	309	0	0	288	288	229	232	231	231	283	283	169	171	231	239	0	0
F396	PLR	0	0	155	168	288	288	229	229	237	239	283	293	171	171	231	239	213	219
F397	PLR	0	0	145	147	288	288	229	229	231	231	283	283	171	171	231	239	213	219
F398	PLR	0	0	155	164	0	0	229	232	235	235	283	283	171	171	239	239	221	221
F399	PLR	291	291	153	155	286	286	232	232	239	239	283	285	171	171	239	239	0	0
F400	PLR	0	0	0	0	0	0	229	229	237	237	283	293	167	171	239	241	217	221
F401	PLR	291	301	168	180	286	288	0	0	231	237	283	283	171	171	239	239	221	236
F402	PLR	301	301	160	166	288	288	229	229	237	239	283	295	171	171	231	239	213	221
F404	PLR	291	305	153	153	286	288	229	229	239	239	289	293	171	171	239	239	0	0
F405	PLR	291	305	145	164	286	286	229	229	231	231	283	283	171	171	231	239	221	236
F406	PLR	309	313	145	160	286	288	229	229	237	239	283	283	171	171	231	239	213	221
F407	PLR	291	301	164	164	286	286	0	0	235	237	283	283	169	171	237	239	221	221
F408	PLR	0	0	153	162	286	288	0	0	237	237	283	285	171	171	231	239	221	221
F409	PLR	291	301	153	160	286	286	229	229	237	239	283	283	171	171	231	231	197	221
F410	PLR	299	307	155	166	288	288	232	232	231	235	283	283	171	171	231	239	0	0
F411	PLR	291	307	166	172	286	286	229	229	235	237	283	293	171	171	241	243	221	221
F412	PLR	301	309	157	164	286	286	229	232	231	237	283	285	171	171	239	241	221	221
F413	PLR	291	301	145	164	286	288	229	229	235	239	289	289	171	171	237	239	219	219
F414	PLR	291	299	153	153	286	290	232	232	237	237	283	283	171	171	239	239	224	224
F415	PLR	291	305	164	170	286	288	229	229	237	239	283	283	171	171	231	239	197	221
F416	PLR	307	309	145	145	286	286	229	241	231	237	283	289	171	171	239	239	221	221
F417	PLR	299	301	145	166	286	288	226	226	235	237	283	283	171	171	239	239	224	236
F418	PLR	301	313	153	160	288	288	229	232	237	237	283	283	171	171	231	239	221	224
F419	PLR	299	301	160	162	286	288	229	229	231	237	283	283	171	171	231	231	219	236
F420	PLR	301	309	162	162	286	286	229	235	231	237	283	295	169	171	239	239	224	236
F421	PLR	301	305	153	160	286	288	229	232	239	239	283	293	171	171	231	239	197	221
F423	PLR	301	305	168	174	288	288	229	229	237	239	283	283	171	171	239	239	0	0
F424	PLR	305	309	166	168	288	288	232	232	239	239	283	283	171	171	239	239	224	236
F425	PLR	305	313	164	176	288	288	229	232	237	237	283	283	171	171	239	241	219	224
F426	PLR	291	313	145	164	286	288	229	229	237	237	283	283	171	171	239	239	0	0
F427	PLR	291	305	166	166	288	288	229	229	231	239	283	283	171	171	237	239	221	236
F428	PLR	291	301	145	155	286	288	229	229	237	239	283	283	171	171	231	239	213	221
F429	PLR	301	301	155	164	286	286	229	229	237	237	283	283	171	171	237	241	221	221
F430	PLR	291	309	168	174	286	288	232	238	235	237	283	289	171	171	241	241	224	224
F432	PLR	307	307	157	168	288	288	232	238	235	239	283	283	171	171	239	241	224	224
F433	PLR	291	301	151	162	286	288	229	232	231	237	283	293	171	171	237	239	0	0
F434	PLR	301	307	162	168	288	288	229	229	237	239	283	283	171	171	239	239	213	224
F435	PLR	305	305	168	168	288	288	229	229	231	239	283	293	171	171	237	239	221	221
F436	PLR	299	313	164	168	286	288	229	229	237	237	283	283	171	171	239	241	221	236
F437	PLR	291	309	170	170	288	288	229	229	231	237	283	283	171	171	231	239	221	221
F438	PLR	301	301	0	0	286	288	229	229	231	231	283	283	171	171	231	243	0	0
F439	PLR	291	299	151	164	286	288	229	229	237	237	283	283	171	171	237	239	213	224
F440	PLR	299	301	164	166	286	288	229	229	231	237	283	283	171	171	231	237	0	0
F441	PLR	291	305	168	172	286	286	229	229	231	239	283	289	171	171	231	231	221	224
F442	PLR	305	305	162	168	286	286	229	229	231	235	283	289	171	171	231	239	224	224
F443	PLR	291	299	153	172	286	288	229	232	237	237	283	283	171	171	239	243	221	221
F444	PLR	291	307	164	164	288	288	229	232	235	243	283	283	171	171	237	237	224	224
F445	PLR	291	305	164	170	286	288	229	232	237	237	283	283	171	171	231	237	213	224
F446	PLR	299	305	0	0	286	288	220	232	237	237	283	283	171	171	231	237	219	236
F447	PLR	291	301	164	168	286	286	229	229	237	239	283	295	171	171	231	241	224	236
F448	PLR	307	313	145	166	286	288	229	229	231	235	283	283	171	171	237	241	213	219
F449	PLR	291	301	164	164	286	288	229	229	231	237	283	283	171	171	237	239	221	224
F450	PLR	299	301	168	168	286	286	232	235	237	239	283	283	171	171	231	239	224	230
F451	PLR	301	301	145	170	286	286	226	229	237	237	283	289	171	171	237	239	224	224
F452	PLR	301	301	145	168	286	286	229	229	231	239	283	283	171	171	239	239	221	221
F453	PLR	291	301	168	168	286	288	229	229	231	239	283	295	171	171	231	241	224	224
F454	PLR	301	301	164	168	286	288	229	232	237	239	283	283	171	171	239	241	221	221
F455	PLR	301	301	153	168	286	288	229	232	231	237	283	283	171	171	239	241	221	221
F456	PLR	291	301	153	164	286	286	229	229	237	237	283	289	169	171	239	239	221	221
F457	PLR	299	307	162	174	286	286	229	235	231	237	283	283	171	171	231	231	221	230
F458	PLR	291	299	145	162	278	288	229	235	237	237	283	289	171	171	239	241	219	236
F459	PLR	301	307	162	166	286	288	229	229	231	237	283	283	171	171	241	243	219	219
F460	PLR	301	305	162	168	288	288	229	232	231	231	283	295	171	171	231	239	224	224
F461	PLR	299	301	153	162	286	288	229	229	231	231	283	283	171	171	235	235	221	236
F462	PLR	291	309	153	162	286	288	229	232	237	239	283	293	171	171	231	239	219	221
F463	PLR	301	305	147	162	286	288	229	229	231	237	283	283	171	171	231	239	221	224
F464	PLR	291	307	168	174	286	288	229	229	226	237	283	283	171	171	239	243	213	221
F465	PLR	291	305	157	160	286	288	229	232	235	237	283	295	171	171	231	239	224	224
F468	PLR	301	309	164	168	288	288	229	229	231	231	283	283	171	171	237	239	213	213
F469	PLR	291	305	153	164	286	288	229	229	231	239	283	283	171	171	237	239	213	221
F470	PLR	291	299	168	174	286	288	229	238	231	231	283	283	171	171	231	231	221	221
F471	PLR	301	305	155	172	288	288	220	229	237	237	283	295	171	171	239	239	221	224
F472	PLR	305	307	145	153	288	290	229	229	237	237	283	283	171	171	231	239	224	224
F473	PLR	291	291	153	172	286	288	229	229	231	237	283	285	171	171	239	243	213	224
F474	PLR	291	301	153	162	288	288	232	241	231	237	283	283	171	171	231	239	0	0
F475	PLR	299	299	164	166	286	286	229	232	231	241	283	283	171	171	231	241	213	224
F476	PLR	301	301	162	162	288	288	229	232	237	239	283	289	171	171	239	239	224	224
F477	PLR	299	301	174	176	278	288	232	232	231	231	283	289	171	171	231	231	221	236
F478	PLR	291	301	147	162	286	288	229	232	231	237	283	285	171	171	231	239	221	224
F479	PLR	291	301	164	168	286	288	229	229	237	237	283	283	171	171	239	243	221	224
F480	PLR	299	299	164	168	288	288	223	229	237	237	283	295	171	171	239	239	0	0
F482	PLR	307	313	157	174	286	288	229	229	235	237	283	283	171	171	239	239	221	224
F483	PLR	301	301	0	0	0	0	232	232	235	235	283	283	171	171	239	241	219	219
F484	PLR	299	313	164	168	288	288	229	241	237	239	283	283	171	171	231	239	224	224
F485	PLR	291	305	153	168	286	288	229	232	237	237	283	285	171	171	231	239	213	224
F486	PLR	299	299	168	174	286	288	232	238	231	237	283	283	171	171	231	243	219	221
F487	PLR	291	307	160	166	286	288	229	232	237	239	283	289	171	171	237	239	224	224
F488	PLR	291	299	164	168	278	288	229	229	237	237	283	283	169	171	231	239	221	236
F489	PLR	301	313	164	164	288	288	229	229	231	237	283	283	171	171	237	239	224	224
F490	PLR	291	309	168	168	286	288	229	229	237	237	283	283	171	171	239	241	213	224
F491	PLR	291	299	155	164	286	290	229	232	231	235	283	283	171	171	239	239	213	236
F492	PLR	291	299	151	170	286	288	232	232	231	231	283	285	171	171	237	241	219	221
F493	PLR	301	309	155	162	288	288	229	232	237	237	283	283	171	171	239	243	221	224
F494	PLR	291	301	145	153	288	288	229	229	231	239	283	283	169	171	231	231	224	224
F495	PLR	291	301	170	176	288	290	0	0	239	239	283	283	171	171	231	239	221	224
F496	PLR	299	301	166	170	288	288	229	232	237	245	283	283	171	171	237	239	224	224
F497	PLR	291	301	153	166	286	286	232	232	237	237	283	283	171	171	237	243	213	221
F498	PLR	301	309	147	162	288	288	229	232	231	237	283	283	171	171	239	243	0	0
F499	PLR	291	313	155	172	288	288	229	232	231	239	283	283	171	171	237	239	221	221
F500	PLR	301	313	170	174	286	286	229	232	237	239	283	295	171	171	231	239	213	221
F501	PLR	299	301	162	174	288	288	232	232	231	231	283	283	171	171	239	239	217	221
F502	PLR	299	301	153	174	286	288	229	229	237	239	283	283	171	171	239	239	221	221
F504	PLR	299	305	162	164	286	288	0	0	231	237	283	283	171	171	239	239	221	224
F505	PLR	291	305	153	170	288	288	226	229	231	237	283	293	171	171	231	241	0	0
F506	PLR	305	307	162	162	286	286	0	0	231	231	283	285	171	171	239	239	0	0
F507	PLR	291	301	145	168	286	288	0	0	239	239	283	283	171	171	231	239	213	221
F509	PLR	299	307	174	174	286	288	0	0	237	239	283	295	171	171	239	239	213	236
F510	PLR	291	313	153	164	286	286	0	0	231	237	283	283	171	171	239	239	221	221
F511	PLR	291	305	153	164	286	288	0	0	231	237	283	283	171	171	231	239	224	224
F512	PLR	291	305	153	172	286	286	0	0	231	237	283	283	171	171	239	243	221	221
F513	PLR	291	301	164	172	286	288	226	232	237	237	283	283	171	171	239	239	0	0
F514	PLR	301	307	160	174	288	288	229	232	231	239	283	283	171	171	239	239	0	0
F0517	PNS	299	301	166	172	286	288	229	229	237	237	283	283	171	171	239	239	213	224
F0521	PNS	291	313	168	168	286	288	229	238	235	239	283	283	171	171	239	239	213	224
F0522	PNS	301	309	170	172	286	288	229	232	237	237	283	283	171	171	239	241	224	224
F0523	PNS	301	301	155	164	0	0	229	229	231	237	283	283	171	171	237	239	224	238
F0525	PNS	291	301	145	164	286	288	229	229	231	237	283	283	171	171	239	241	221	236
F0527	PNS	301	305	153	168	288	288	229	241	231	237	283	295	171	171	231	241	213	224
F0528	PNS	301	309	160	172	286	286	220	229	239	239	283	283	171	171	239	241	213	221
F0529	PNS	299	299	155	162	288	288	229	232	237	239	283	283	171	171	231	231	221	221
F0530	PNS	301	301	145	155	288	288	232	232	237	239	283	283	171	171	231	239	213	238
F0531	PNS	299	307	151	155	286	286	229	229	231	239	283	283	171	171	0	0	0	0
F0533	PNS	299	313	170	174	286	288	229	229	231	239	283	283	171	171	239	243	221	224
F0535	PNS	299	313	160	174	286	288	229	229	237	239	280	283	171	171	239	239	213	221
F0538	PNS	291	301	145	168	286	288	229	229	239	239	283	293	169	171	231	239	221	238
F0539	PNS	301	313	168	170	286	288	229	229	231	239	283	283	171	171	239	243	221	224
F0540	PNS	291	301	153	170	286	286	229	241	237	239	283	283	171	173	239	243	224	236
F0541	PNS	299	299	162	168	288	288	220	241	231	237	283	283	171	171	239	241	221	221
F0542	PNS	291	307	153	168	288	288	229	232	231	237	283	283	171	171	231	241	224	224
F0543	PNS	299	313	153	164	286	288	229	229	231	239	283	283	171	171	231	239	221	221
F0544	PNS	301	301	164	168	288	288	229	232	237	239	283	283	171	171	237	239	213	221
F0546	PNS	299	305	155	166	286	288	229	229	231	237	283	283	171	171	231	239	224	236
F0547	PNS	301	305	153	162	286	286	226	229	231	237	283	283	171	171	231	239	221	221
F0549	PNS	291	291	164	172	288	288	229	232	231	235	283	283	171	171	231	241	224	224
F0550	PNS	291	291	164	168	288	288	229	229	237	239	283	283	171	171	237	239	221	236
F0551	PNS	291	307	168	168	286	286	229	232	231	239	283	283	171	171	231	241	213	221
F0552	PNS	291	301	153	174	288	288	220	229	237	239	283	285	171	173	237	239	221	236
F0554	PNS	301	305	155	162	288	288	226	232	239	239	283	283	171	171	237	239	224	224
F0555	PNS	287	291	149	168	280	288	217	229	226	243	0	0	169	171	229	241	213	230
F0557	PNS	291	307	162	172	286	286	229	229	231	239	283	293	171	171	231	241	221	236

## Sheet: Ficus_insipida_CR_Peru
sample ID	Pop	FC14		FC22		FP21		FP22		Fins A1		Fins H5		Fins I12		Frub29 green uneven		Frub38 green
F1037	CR	291	299	162	0	288	288	232	232	231	237	283	283	171	171	237	241	224	224
F558	CR	289	291	143	162	280	288	220	232	237	249	283	284	167	169	237	245	221	232
F562	CR	291	299	162	162	288	288	232	235	233	233	283	283	171	171	237	239	224	224
F564	CR	291	291	166	172	288	288	229	232	237	237	283	283	169	171	239	239	224	224
F565	CR	291	299	160	162	288	292	232	232	231	231	283	283	171	171	237	237	224	224
F576	CR	291	291	160	164	288	288	232	232	237	237	280	283	171	171	239	247	221	224
F593	CR	291	291	160	162	288	288	226	232	231	237	283	283	169	171	239	239	221	224
F601	CR	291	291	162	162	288	288	226	232	231	237	283	283	169	171	239	241	221	224
F602	CR	291	291	162	174	288	288	232	232	231	231	283	283	169	171	239	239	224	224
F605	CR	291	291	162	172	288	288	232	232	231	231	283	283	171	171	237	241	221	224
F615	CR	291	291	0	0	288	288	232	232	231	237	283	285	169	171	239	247	224	224
F626	CR	291	299	157	160	288	288	226	232	237	237	283	283	171	171	237	237	221	224
F629	CR	291	291	160	172	288	288	226	232	231	231	283	283	171	171	239	239	221	224
F632	CR	287	291	160	170	278	288	220	232	231	239	282	283	171	171	237	239	224	232
F635	CR	291	299	162	168	280	288	226	232	231	237	282	283	167	171	239	247	217	221
F636	CR	291	299	157	172	288	288	217	226	231	237	283	283	171	171	239	239	221	224
F637	CR	291	291	170	172	288	288	229	0	233	237	283	283	171	171	239	241	215	224
F640	CR	299	301	153	166	288	288	226	232	231	237	283	283	169	171	239	241	221	221
F641	CR	291	299	162	172	288	288	226	232	231	231	283	283	171	171	237	239	224	224
F642	CR	291	299	162	166	288	288	232	232	231	237	283	283	167	171	237	247	221	224
F643	CR	291	291	153	160	288	288	232	232	231	233	283	283	169	171	239	241	230	230
F645	CR	291	291	155	166	288	288	232	232	231	237	283	283	171	171	239	239	224	224
F646	CR	287	291	149	153	280	284	220	220	237	247	282	282	169	171	223	237	232	232
F647	CR	291	291	160	160	286	288	226	232	231	231	283	283	171	171	239	241	224	224
F648	CR	291	299	160	166	286	288	217	232	231	231	283	283	171	171	239	239	224	224
F649	CR	291	299	162	170	288	288	232	232	231	237	283	283	171	171	237	237	221	224
F650	CR	291	299	160	160	286	288	232	232	231	237	283	283	171	171	237	239	224	224
P02	Peru	289	291	145	151	278	278	229	244	237	239	283	293	167	173	245	247	234	236
P03	Peru	295	295	145	151	276	278	211	220	235	237	287	293	169	175	225	239	213	247
P06	Peru	295	295	147	151	276	278	211	241	235	235	293	307	167	175	221	225	247	251
P13	Peru	295	301	151	151	286	286	220	220	235	239	287	287	169	169	231	231	238	247
P14	Peru	295	295	147	147	278	286	238	253	235	237	283	293	167	167	223	237	228	238
P16	Peru	293	295	145	168	278	286	226	226	231	237	283	295	167	167	223	225	219	236
P18	Peru	291	303	147	149	278	278	226	238	231	231	283	283	169	173	225	231	221	226
P19	Peru	293	295	149	149	278	278	229	229	237	243	289	293	167	173	233	233	224	234
P21	Peru	289	299	151	151	278	286	238	238	237	237	287	293	165	169	221	223	204	228
P23	Peru	289	291	147	147	278	286	217	226	237	237	293	293	171	171	223	223	228	247
P25	Peru	291	291	145	160	278	278	229	238	235	235	283	283	171	171	221	231	234	234
P28	Peru	293	295	147	147	278	278	229	229	237	237	283	285	167	167	231	231	232	234
P29	Peru	301	303	145	151	278	286	238	241	237	237	285	297	167	171	231	231	230	234
P31	Peru	295	299	147	151	278	278	229	238	233	233	283	293	167	173	223	227	207	230
P32	Peru	289	301	147	151	278	278	220	223	237	237	283	287	167	171	223	223	228	228
P33	Peru	291	295	145	160	278	278	223	241	237	245	287	293	165	171	225	225	228	228
P34	Peru	295	295	147	160	278	278	220	238	237	239	287	293	167	167	221	225	234	236
P36	Peru	289	295	147	160	278	284	226	229	237	241	285	291	167	169	221	231	228	251
P37	Peru	291	295	145	157	278	278	226	229	237	237	283	285	167	167	221	231	213	236
P38	Peru	291	295	147	160	278	278	238	241	239	239	283	293	175	175	223	231	228	234
P40	Peru	293	295	147	151	278	286	220	226	222	237	283	293	167	169	221	231	211	234
P42	Peru	291	293	147	153	278	278	238	238	239	239	283	285	167	167	221	231	228	228
P43	Peru	295	301	145	151	278	278	238	241	224	224	283	287	167	167	223	223	228	228
P44	Peru	295	309	151	151	278	278	238	238	237	237	293	293	167	173	225	225	228	234
P45	Peru	293	313	149	160	278	286	235	238	220	237	285	297	167	173	231	231	228	234
P46	Peru	291	295	147	149	278	278	229	238	231	237	283	283	167	167	231	231	232	234
P47	Peru	295	295	143	147	278	278	223	241	237	245	285	287	167	173	231	231	228	228
